# Supplementary material for: Antigen Specificity and Clinical Significance of IgG and IgA Autoantibodies Produced in situ by Tumor-Infiltrating B Cells in Breast Cancer
Source: Front Immunol. 2018 Nov 20;9:2660. doi: 10.3389/fimmu.2018.02660 (PMC6255822; doi:10.3389/fimmu.2018.02660)
Supplement: Supplementary file 1 [file Table_1.XLSX]

## Sheet: Feuil2
Supplementary Table S1. Antibodies used in flow cytometry.
Antibody	Clone	Fluorescence	Firm
CD45	5B1	VioGreen	Miltenyi
CD3	BW264/56	VioBlue	Miltenyi
CD8	BW135/80	PerCP	Miltenyi
CD4	M-T466	APC	Miltenyi
CD19	LT19	APC-Vio770	Miltenyi
IgD	IgD26	PE	Miltenyi
CD38	LS198.4.3	PC5.5	Beckman Coulter
CD27	1A4CD27	PC7	Beckman Coulter
CD24	ML5	FITC	BD
