# Supplementary material for: Antigen Specificity and Clinical Significance of IgG and IgA Autoantibodies Produced in situ by Tumor-Infiltrating B Cells in Breast Cancer
Source: Front Immunol. 2018 Nov 20;9:2660. doi: 10.3389/fimmu.2018.02660 (PMC6255822; doi:10.3389/fimmu.2018.02660)
Supplement: Supplementary file 2 [file Table_2.XLSX]

## Sheet: tabS1
Supplementary Table S2. Fragments of antigens represented on the antigen array.
id	Name	ORF	Protein_sequence
1416	CTAG1B	Y	AMQAEGRGTGGSTGDADGPGGPGIPDGPGGNAGGPGEAGATGGRGPRGAGAARASGPRGGAPRGPHGGAASAQDGRCPCGARRPDSRLPELHITMPFSSPMEAEL
1828	ANKRD30BL	Y	MKKTTMDLNIRDAKKRTALYWACANGHAEVVTLLVDRKCQLDVLDGENRTILMKALQCQREACANILIDSGADPNIVDVYGNTAVHYAVNSENLSVVAKLLSCGADIEVKNKAGHTPLLLAIRKRSEEIVEFLLT
87	COPS4	Y	SSGSHKDLAGKYRQILEKAIQLSGAEQLEALKAFVEAMVNENVSLVISRQLLTDFCTHLPNLPDSTAKEIYHFTLEKIQPRVISFEEQVASIRQHLASIYEKEEDWRNAAQVLVGIPLETGQ
1292	artificial peptide	N	KNYYQFFSNYPKKN-
1775	artificial peptide	N	VSKSRGASTGLSTPSVF-
1815	BRCA2	Y	NKADLGPISLNWFEELSSEAPPYNSEPAEESEHKNNNYEPNLFKTPQRKPSYNQLASTPIIFKEQGLTLPLYQSPVKELDKFKLDLGRNVPNSRHKSLRTVKTKMDQADDVSCPLL
28	SPAG8	Y	GSRSRSRSLDIQPSSEGLGPTSEPFPSSDDSPRSALAAATAAAAAAASAAAATAAFTTAKAAALSTKTPAPCSEFMEPSSDPSLLGEPCAGL
1361	artificial peptide	N	VPNKLRGLGSPQDDTTPRSIPR-
1563	artificial peptide	N	AWLSWWSDLSG-
1307	L3MBTL2	Y	QGARKISSEPVPGEIIAVRVKEEHLDVASPDKASSPELPVSVENIKQE
1735	artificial peptide	N	EKKLTRIPSVTASEQGRAQRRVNEAQSKQRPNDSNNKNINQ-
1829	SOX2	Y	MYNMMETELKPPGPQQTSGGGGGNSTAAAAGGNQKNSPDRVKRPMNAFMVWSRGQRRKMAQENPKMHNSEISKRLGAEWKLLSETEKRPFIDEAKRLRALHMKEHPDYKYRPRRKTKTLMKKDKYTLPGGLLAPGGNSMASGVGVGAGLGAGVNQRMDSY-
1811	MYC	Y	AARKDSGSPNPARGHSVCSTSSLYLQDLSAAASECIDPSVVFPYPLNDSSSPKSCASQDSSAFSPSSDSLLSSTESSPQGSPEPLVLHEETPPTTSSDSEEEQEDEEEIDVVSVEKRQAPGKRSESGSPSAGGHSKPPHSPLVLKRCHVSTHQHNYAAPPSTRKDYPAAKRVKLDSVRVLRQISNNRKCTSPRSSDTEENVKR-
798	artificial peptide	N	QRLNPPKSLEKDPSGPKGNSRTTLTARTQSQGSAL-
1432	SPAG6	Y	MILNPDAKLKLSQLVVNAGGVAAVIDCIGSCKGNTRLPGIMMLGYVAAHSENLAMAVIISKGVPQLSVCLSEEPEDHIKAAAAWALGQIGRHTPEHARAVAVTNTLPVLLSLYMSTESSEDLQVKSKKAIKNILQKCTYLPALEPFLYDAPPNILKHVVGQFSKVLPHDSKARRLFVTSGGLKKVQEIKAEPGSLLQEYINSINSCYPEEIVRYYSPGYSDTLLQRVDSYQPLNN
11	DNAAF1	Y	KKEAKRDLEIRKQDTKSPRPLIQELSDEDPSGQLLMPPTCQRDAAPLTSSGDRDSDFLAASSPVPTESAATPPETCVGVAQPSQALPTWDLTAFPAPKAS
1419	CSAG3	Y	EGVKRKDQGFLEKEFYHKTNIKMRCEFLACWPAFTVLGEAWRDQVDWSRLLRDAGLVKMSRKPRASSPLSNNHPPAPKRRGSGRHPLNPGPEALSKFPR
1813	MUC1	Y	STAPPAHGVTSAPDTRPAPGV-
707	artificial peptide	N	PNTSKSITRP-
1588	artificial peptide	N	AAGAGAGGGAGPAGGSAGAGDRPAGEGAGGPGAEASGSGALQAGAPSRGREVPTNYAGGGRSRVCADAWGS
1755	artificial peptide	N	ATSRATSEPARTQMATWWSAAQPSAACPTSSSPSMESSTPCHPVPTSCRARGAASVASRA-
1694	artificial peptide	Y	CNVKSDKSCKL
1821	ASB9 / ankyrin repeat and SOCS box containing 9,C-ter	Y	MASVQPESDLASPIHEAARRGHVECVNSLIAYGGNIDHKISHLGTPLYLACENQQRACVKKLLESGADVNQGKGQDSPLHAVARTASEELACLLMETDFGADTQAKNAEGKRPVELVPPESPLAQLFLEREGPPSL
1820	ASB9 / ankyrin repeat and SOCS box containing 9,N-ter	Y
276	SSX2	Y	MNGDDAFARRPTVGAQIPEKIQKAFDDIAKYFSKEEWEKMKASEKIFYVYMKRKYEAMTKLGFKATLPPFMCNKRAEDFQGNDLDNDPNRGNQVERPQMTFGRLQGISPKIMPK
463	artificial peptide	N	LTPVVPALWEAEVGGSPEVGSSRSV-
877	artificial peptide	N	GMWFKSLDLKTSSPEKLALPLPSKKDLKSPNPN
1007	artificial peptide	N	LGKKKESSSMILT-
1754	artificial peptide	N	ASSSPAKAATSPPPTTSRTSASRPMHLSPSATSGSSLGSGQMITCTPCAMSR-
799	artificial peptide	N	LTTVIPALWEAEVGGPRGQEFETSLTNMVKPHLY-
1725	p53	Y	DDLMetLSPDDIEQWFTEDPGP
383	artificial peptide	N	LQNRKIGADIATYFIQIPLGGKG-
650	artificial peptide	N	VDHGVKRLRPAWPTW-
1034	artificial peptide	N	LIITY-
1296	UBR2	Y	SLIESLH-
491	artificial peptide	N	VDSLRSSQHTWACQEPYQQWQHHQTSRI-
1823	SERAC1	Y	WRQQDSEQAVIEKPMEDEDRYTTC
326	GAGE4	Y	MSWRGRSTYYWPRPRRYVQPPEMIGPMRPEQFSDEVEPATPEEGEPATQRQDPAAAQEGEDEGASAGQGPKPEAHSQEQGHPQTGCECEDGPDGQEMDPPNPEEVKTPEE
352	Hybrid of MAGEC1//MAGEC2	Y	LALIEVDPDDSYVFVNTLDLTSEGCLSDEQGMSQNRLLILILSIIFIKGTYASEEVIWDVLSGIGVRAGREHFAFGEPRELLTKVWVQEHYLEYREVPNSSPPRYEFLWGPRAHSESIKKKVLEFLAKLNNTVPSSFPSWYKDALKDVEERVQATIDTADDATVMASESLSVMSSN
543	artificial peptide	N	QIEDCKK-
492	artificial peptide	N	WIPGLRKATVTSTFKQMPSL-
1650	artificial peptide	N	ENFRILMSRKQIQ-
1812	MUC1	Y	STAPPAHGVTSAPDTRPAPG
442	artificial peptide	N	GGFGQKSNGRREDTN-
1479	BIRC5	Y	VDMGAPTLPPAWQPFLKDHRISTFKNWPFLEGCACTPERMAEAGFIHCPTENEPDLAQCFFCFKELEGWEPDDDPIEEHKKHSSGCAFLSVKKQFEELTLGEFLKLDRERAKNKIAKETNNKKKEFEETAKKVRRAIEQLAAMDKLSAWSHPQFEK-
1822	CTAGE5	Y	LSGLIEEKCKLLEKFSLVQKAYEGYEVASSLEDASFEKAAAEAQSLQATCEKLNRSNSELEHEILCLEKELKEEKSKHSERDELIADISKRIQLLEDASKSLKSQIAKGKMetTFKTFHMetNGEQLKITIEDALNENSQLQENQKQLLQKAEVWKEEVSELNKQKRTFEDSKVHTEQVLSDKENRIETLTERLLKMKDWAARLGEDTTDDGNLEVNSESEDGAHSDDPSKGALKKLIPAAKLMLL
1696	SOX2; C-ter	Y	NQRMDSYAHMNGWSNGSYSMMQDQLGYPQHPGLNADGAAQMQPMHRYDVSALQYNSMTSSQTYMNGSPTYSMSYSQQGTPGMALGSMGSVVKSEASSSPPVVTSSSHSRAPCQAGDLRDMISMYLPGAEVPEPAAPSRLHMSQHYQSGPVPGTXINGTLPPLT
1456	TYR	Y	SPAGISRELVDTQYESGSMDKAANFSFRNTLEGFASPLTGIADASQSSMHNALHIYMNGTMSQVQGSANDPIFLLHHAFVDRCDLPQEEMSASYT-
1824	RELT	Y	WQCPPGEEPDLDPGQGTLCRPCPPGTFSAAWGSSPCQPHARCSLWRRLEAQVGMATRDTLCGDCWPGWFGPWGVPRVPCQPCSWAPLGTHGCDEWGRRARRGVEVAAGASSGGETRQPGNGTRAGGPEETAAQYAVIAIVPVFCLMGLLGILVCNLLKRKGYHCTAHKEVGPGPGGGGSGINPAYRTEDANED
1817	ANKRD30A	Y	MFKAEPPEKPSAFEPAIEMQKSVPNKALE
1831	IGF2BP2	Y	LYIGNLSPAVTADDLRQLFGDRKLPLAGQVLLKSGYAFVDYPDQNWAIRAIETLSGKVELHGKIMEVDYSVSKKLRSRKIQIRNIPPHLQWEVLDGLLAQYGTVENVEQVNTDTETAVVNVTYATREEAKIAMEKLSGHQFENYSFKISYIPDEEVSSPSPPQRAQRGDHSSREQGHAPGGTSQARQIDFPLRILVPTQFVGA
1731	p53	Y	KKLMetFKTEGPDSD
1424	MAGEA1	Y	MPLEQRSQHCKPEEALEAQQEALGLVCVQAAASSSSPLVLGTLEEVPTAGSTDPPQSPQGASAFPTTINFTRQRQPSEGSSSREEEGPSTSCILESLFRAVITKKVADLVGFLLLKYRAREPVTKAEML
1574	artificial peptide	N	PELAYHGVDS-
1586	artificial peptide	N	VRWKYKNTKMQSLSRTV
207	artificial peptide	N	LHPREPAGPQGTAPVAGACLPPQHPSPLRTSPEAAKTQQPPLHSHHPSEWHE-
1256	artificial peptide	N	THTHTHTLSHCGFTASQKCRNILTESIASY-
114	artificial peptide	U	WLQEVTVEKLCV-
1814	BRCA1	Y	SALEDLRNPEQSTSEKAVLTSQKSSEYPISQNPEGLSADKFEVSADSSTSKNKEPGVERSSPSKCPSLDDRWYMHSCSGSLQNRNYPSQEELIKVVDVEEQQLEESGPHDLTETSYLPRQDLEGTPYLESGISLFSDDPESDPSEDRAPESARVGNIPSSTSALKVPQLKVAESAQSPAAAHTTDTAGYNAMEESVSREKPELTASTERV
1654	artificial peptide	N	GVPGPGSPLLSGPDTISTF-
484	artificial peptide	N	VDLRLF-
835	NOL8	Y	GTPWNEDCGKEKPEEIQDPAALTSDAEQPSGFTFSFF-
508	artificial peptide	N	GSRGPDLCYPSVHLQSPGGLLPEICG-
1808	MTDH	Y	EWSGLNGLSSADPNSDWNAPAEEWGNWVDEERASLLKSQEPIPDDQKVSDDDKEKGEGALPTGKSKK
1199	artificial peptide	N	SNPSSLWRAWYKGMSQAQNLWIS-
1743	artificial peptide	N	QEERQDSHLSLFY-
1428	DDX53	Y	GWSGPFGHQGPRAAGSREPPLCFKIKNNMVGVVIGYSGSKIKDLQHSTNTKIQIINGESEAKVRIFGNREMKAKAKAAIETLIRKQESYNSESSVDNAASQTPIGRNLGRNDIVGEAEPLSNWDRIRAAVVECEKRKWADLPPVKKNFYIESKATSCMSEMQVINWRKENFNITCDDLKS
1816	ANKRD30A	Y	PTKESSTKASANDQRFPSESKQEEDEEYSCDSRSLFESSAKIQVCIPESIYQKVMEINREVEEPPKKPSAFKPAIEMQNSVPNKAFELKNEQTLRADPMFPPESKQKDYEENSWDSESLCETVSQKDVCLPKATHQKEIDKINGKLEESPNKDGLLKATCGMKVSIPTKALELKDMQTFKAEPPGKPSAFEPATEMQKSVPN
1714	TERT (C-ter)	Y	DRGFCVVSPARPAEEATSLEGALSGTRHSHPSVGRQHHAGPPSTSRPPRPWDTPCPLVYAETKHFLYSSGDKEQLRPSFLLSSLRPSLTGARRLVETIFLGSRPWMPGTPRRLPRLPQRYWQM
1825	MAGEA3	Y	QRSQHCKPEEGLEARGEAL
1347	artificial peptide	N	QQGHTGVSHK-
1656	artificial peptide	N	ERCLSPRFQGISTW-
1604	L1ORF1	U	KMLRAAREKGRVTLKGKPIRLTADLSAETLQARREWGPIFNILKEKNFQPRISYPAKLSFISEGEIKSFTDKQMLRDFVTTRPALKELLKEALNMEAL
1827	MAGEA3	Y	EGREDSILGDPKKLL
1591	MAPK 14	Y	AYFAQYHDPDDEPVADPYDQSFESRDLLIDEWKSLTYDEVISFVPPPLDQEEMES
1806	REG3A	Y	QGEEPQRELPSARIRCPKGSKAYGSHCYALFLSPKSWTDADLACQKRPSGN
1819	IGF2BP1	Y	ASSSAVPPPPSSVTGAAPYSSFMQAPEQEMVQVFIPAQAVGAIIGKKGQHIKQLSRFASASIKIAPPETPDSKVRMVIITGPPEAQFKAQGRIYGKLKEENFFGPKEEVKLETHIRVPASAAGWVIGKGGKTVN
1469	IGF2BP3	Y	SPAGISRELVDMNKLYIGNLSENAAPSDLESIFKDAKIPVSGPFLVKTGYAFVDCPDESWALKAIEALSGKIELHGKPIEVEHSVPKKAKDSETSDTKYPASFTVGGAG-
1818	IGF2BP1	Y	SVPKKQRSRKIQIRNIPPQLRWEVLDSLLAQYGTVENCEQVNTESETAVVNVTYSNREQTRQAIMKLNGHQLENHALKVSYIPDEQIAQGPENGRRGGFGSRGQPRQGSPVAAGAPAKQQQVDIPLRLLVPTQY
1795	artificial peptide	N	RFFNFKPNNYNQFISFNGAWYIYKWQSKFTFCPKAAFCHSCEDIQCHHNNSHNHGKQQQHCTHKC
963	RNF14	Y	VDVDDDIWEDEVED-
702	Hybrid of JARID2//RNF126	Y	EQEYWRLVEEKIQALPTVPVTEEHVGSGLECPVCKDDYALGERVRQLPCNHLFHDGCIVPWLEQHDSCPVCRKSLTGQNTATNPPGLTGVSFSSSSSSSS
1826	MAGEA3	Y	KVAELVHFLLLKYRAREPVT
1044	artificial peptide	U	KISWAWWWAPVIPTTREAESGELLEPGEWRLQ-
1777	PGA4	Y	LGDVFIRQYFTVFDRANNQVGLAPVA-
509	artificial peptide	N	SISLCGQLFPSSHTWRTKDTVTHAFSTHYMWEVQ-
518	artificial peptide	N	SLPVMSQRVEERLLVFQLLQSSDGGLYRDSGSGIVRPGTASHCLHAGTTVPDPHSSSLHLGFATERAKLAAALE-
1445	PRKACA	Y	GSEQESVKEFLAKAKEDFLKKWESPAQNTAHLDQFERIKTLGTGSFGRVMLVKHKETGNHYAMKILDKQKVVKLKQIEHTLNEKRILQAVNFPFLVKLEFSFKDNSNLY
1477	DNAAF1	Y	GSAGRGGCKEEINDPKEICVGSSDTSYHSQQKQSGDNGSGGHFAHPREDREDRGPRMTKSSLQKLCKQHKLSAWSHPQFEK-
1289	artificial peptide	N	EFLGQGPRGSRTAPLATPWPEMQKRP-
692	artificial peptide	N	VGRW-
